# Supplementary material for: Elevated limb-bud and heart development (LBH) expression indicates poor prognosis and promotes gastric cancer cell proliferation and invasion via upregulating Integrin/FAK/Akt pathway
Source: PeerJ. 2019 May 6;7:e6885. doi: 10.7717/peerj.6885 (PMC6507893; doi:10.7717/peerj.6885)
Supplement: Table S6 — 1000 genes with the highest spearman correlation coefficient with LBH in TCGA-STAD dataset. [file peerj-07-6885-s006.xls]

symbol	correlation	pvalue
LBH	1	0
RFTN1	0.851980301	7.31E-107
KIRREL	0.843699084	8.21E-103
4-Sep	0.836560369	1.66E-99
MFGE8	0.830309504	9.73E-97
SYDE1	0.827140088	2.23E-95
LTBP2	0.826367386	4.74E-95
OLFML1	0.823857279	5.35E-94
CMTM3	0.823056663	1.15E-93
GLIS2	0.821674388	4.26E-93
TCF4	0.8212215	6.53E-93
GGT5	0.821188613	6.74E-93
TMEM204	0.820458851	1.34E-92
GPR124	0.819541419	3.15E-92
HIC1	0.819130898	4.62E-92
IGFBP7	0.81722916	2.68E-91
EFEMP2	0.81619705	6.90E-91
TSPAN4	0.814263692	3.99E-90
MXRA8	0.813293545	9.56E-90
SCARF2	0.81256427	1.84E-89
MSC	0.812237658	2.46E-89
LRRC32	0.812173342	2.60E-89
TGFB1	0.809567365	2.61E-88
CYGB	0.808210505	8.54E-88
VASN	0.807207384	2.04E-87
PLXDC1	0.806640928	3.33E-87
CALHM2	0.805275016	1.08E-86
JAM3	0.802954204	7.73E-86
FSTL1	0.802890175	8.16E-86
ENSG00000235531	0.800321265	7.02E-85
VEGFC	0.800310877	7.08E-85
RFTN2	0.799845003	1.04E-84
ARHGEF17	0.799766419	1.11E-84
PDGFRB	0.799093787	1.94E-84
C1R	0.79850536	3.16E-84
GRASP	0.798220153	3.99E-84
RECK	0.798016611	4.72E-84
FMNL3	0.796823504	1.25E-83
COL8A2	0.79655716	1.55E-83
ADPRH	0.796499138	1.63E-83
MAP3K12	0.796496031	1.63E-83
MOXD1	0.794730179	6.83E-83
LHFP	0.794227312	1.02E-82
TMEM119	0.794033971	1.20E-82
ADAMTS10	0.793891496	1.34E-82
ATP8B2	0.793890145	1.34E-82
IFFO1	0.79294722	2.85E-82
ZNF521	0.792602376	3.76E-82
DKK3	0.791890528	6.61E-82
ARID5A	0.79128673	1.07E-81
PTGIR	0.790983468	1.36E-81
TIMP2	0.789623938	3.95E-81
RBMS1	0.789528457	4.26E-81
FBLN5	0.789511368	4.31E-81
MEIS3	0.78948983	4.39E-81
PTRF	0.78932251	5.00E-81
AXL	0.788647671	8.47E-81
CNPY4	0.788432382	1.00E-80
NTNG2	0.787755033	1.70E-80
CRMP1	0.787206305	2.59E-80
NDN	0.787035279	2.96E-80
KIAA1755	0.786399957	4.83E-80
FBXL7	0.786327963	5.11E-80
TMEM47	0.785916654	7.01E-80
ZNF362	0.785807803	7.62E-80
VIM	0.785780376	7.78E-80
C1S	0.785739047	8.03E-80
MAGEH1	0.785177341	1.23E-79
TNFSF12	0.784644733	1.85E-79
NREP	0.784231719	2.54E-79
APBA2	0.784196302	2.61E-79
AEBP1	0.783368463	4.89E-79
CDH11	0.783047747	6.24E-79
HEG1	0.782857136	7.21E-79
TNS2	0.782748455	7.82E-79
EVA1B	0.782556698	9.04E-79
TBXA2R	0.781798685	1.60E-78
CLEC11A	0.781501931	2.00E-78
ENTPD1	0.780951093	3.02E-78
MAP3K3	0.780832133	3.30E-78
RASL12	0.780735939	3.55E-78
SYT11	0.780570386	4.01E-78
ADAM19	0.779961415	6.32E-78
DOK5	0.779780152	7.23E-78
TSPAN9	0.779759776	7.34E-78
EMILIN1	0.779307764	1.03E-77
CPZ	0.779264332	1.06E-77
CNRIP1	0.779248908	1.07E-77
A2M	0.779131139	1.17E-77
SPSB1	0.778971298	1.32E-77
CSGALNACT2	0.778643561	1.68E-77
MDFIC	0.778610038	1.72E-77
LTBP3	0.778603434	1.73E-77
FZD4	0.778505762	1.86E-77
SH3RF3	0.77793492	2.83E-77
F2R	0.777690052	3.39E-77
ACVRL1	0.77736523	4.30E-77
ETS1	0.776810614	6.46E-77
HSPA12B	0.776645759	7.29E-77
TUBA1A	0.776307681	9.33E-77
NUMBL	0.776181047	1.02E-76
VCAM1	0.776147891	1.05E-76
PHLDB1	0.77583661	1.32E-76
HLX	0.775772692	1.38E-76
TMEM200B	0.775082176	2.28E-76
ARHGAP22	0.774920604	2.56E-76
SERPING1	0.77486193	2.67E-76
IGFBP6	0.774481898	3.52E-76
GPR162	0.774411813	3.70E-76
LOXL1	0.773956365	5.14E-76
TCF7L1	0.773887196	5.40E-76
ORAI2	0.77385376	5.54E-76
PNMAL2	0.773507663	7.10E-76
AKT3	0.773320495	8.13E-76
ENG	0.773284431	8.34E-76
QKI	0.773023001	1.01E-75
GUCY1B3	0.772764071	1.21E-75
PTPRM	0.772747406	1.23E-75
MARVELD1	0.772680359	1.29E-75
DZIP1	0.77265272	1.31E-75
PKD2	0.772566702	1.40E-75
SERPINF1	0.772105027	1.94E-75
MEX3B	0.772057884	2.01E-75
LAMA4	0.771758732	2.49E-75
EVC	0.771751297	2.50E-75
APBB1	0.771734245	2.53E-75
ECM2	0.771505147	2.98E-75
MRAS	0.771448526	3.10E-75
REM1	0.770972491	4.35E-75
TRO	0.77095145	4.42E-75
LIX1L	0.770825506	4.83E-75
EVL	0.770755484	5.07E-75
PODN	0.770633204	5.53E-75
CHST14	0.770627701	5.56E-75
PDE1A	0.770402153	6.52E-75
KIF3C	0.770119288	7.96E-75
ANTXR1	0.77010497	8.05E-75
ZNF423	0.769987798	8.74E-75
CHN1	0.769643966	1.11E-74
ENSG00000234456	0.769572598	1.17E-74
FYN	0.769394161	1.33E-74
PPP1R18	0.769265052	1.46E-74
ELN	0.768930157	1.84E-74
CRISPLD1	0.768701957	2.16E-74
PLEKHO2	0.768627245	2.28E-74
PLCL1	0.768554669	2.40E-74
PLEKHG2	0.768416696	2.64E-74
PTPLAD2	0.768405389	2.66E-74
TGFB1I1	0.768351266	2.77E-74
SIPA1	0.768223899	3.02E-74
LAYN	0.767951921	3.66E-74
ARSB	0.767950055	3.66E-74
ENSG00000259426	0.767899052	3.80E-74
MMRN2	0.767883402	3.84E-74
GLI1	0.767881291	3.84E-74
ZEB1	0.767796167	4.08E-74
MRC2	0.767668709	4.46E-74
GIPC3	0.766724543	8.61E-74
MEF2C	0.766555037	9.68E-74
ERG	0.766546677	9.74E-74
SH2D3C	0.766447959	1.04E-73
MMP23B	0.766413753	1.07E-73
PRKD1	0.766088808	1.34E-73
TIE1	0.766077649	1.35E-73
NUAK1	0.766021058	1.40E-73
EHD3	0.765931407	1.49E-73
LRRN4CL	0.765865733	1.56E-73
YPEL4	0.765675211	1.78E-73
CHST7	0.765620739	1.85E-73
FAM26E	0.765565373	1.92E-73
GPR176	0.765134506	2.59E-73
FILIP1L	0.76480522	3.25E-73
NOVA2	0.764446806	4.16E-73
EBF1	0.764400265	4.29E-73
BGN	0.76417318	5.02E-73
PKIG	0.763769209	6.62E-73
COX7A1	0.763721813	6.84E-73
TMCC2	0.763491053	8.00E-73
TUBB6	0.763484909	8.04E-73
ARHGAP31	0.763437991	8.30E-73
GLT8D2	0.763377731	8.65E-73
DCN	0.763367464	8.71E-73
C11orf63	0.763299614	9.12E-73
NR2F1	0.763243664	9.48E-73
LDB2	0.763125527	1.03E-72
LZTS1	0.762793893	1.29E-72
CCDC102A	0.762756989	1.32E-72
LUM	0.762487608	1.59E-72
COL8A1	0.762270825	1.84E-72
EVC2	0.762153516	1.99E-72
HDGFRP3	0.762060268	2.12E-72
HHIPL1	0.761866391	2.42E-72
DOK6	0.761715059	2.68E-72
CLEC14A	0.761495205	3.11E-72
CLIP3	0.761433779	3.25E-72
MSN	0.761399884	3.32E-72
BTBD19	0.761258132	3.66E-72
SGTB	0.761072066	4.15E-72
GYPC	0.761006712	4.33E-72
JAZF1	0.760879537	4.72E-72
LRCH2	0.760876434	4.73E-72
VASH1	0.760827841	4.89E-72
ENSG00000237187	0.7605338	5.96E-72
CRISPLD2	0.760462652	6.26E-72
CLSTN3	0.76029475	7.01E-72
HEYL	0.760177956	7.58E-72
GPC6	0.76003841	8.33E-72
NCKAP5L	0.760033947	8.35E-72
KCND1	0.759776207	9.93E-72
CCDC8	0.759645592	1.08E-71
ZEB2	0.759516891	1.18E-71
CD34	0.759441811	1.24E-71
SCN1B	0.759282207	1.38E-71
RASSF8	0.759048422	1.62E-71
WTIP	0.758995217	1.68E-71
KANK2	0.758982163	1.69E-71
GPX7	0.758728324	2.00E-71
RGAG4	0.758679217	2.07E-71
CCM2L	0.758639506	2.13E-71
SLC22A17	0.758583759	2.21E-71
GNB4	0.758405313	2.49E-71
ADAMTS7	0.758260454	2.74E-71
COL6A2	0.758232168	2.79E-71
VSTM4	0.758028793	3.20E-71
PRKG1	0.757856122	3.58E-71
DLC1	0.757834457	3.64E-71
FOXS1	0.757755327	3.83E-71
RAB3IL1	0.757648676	4.11E-71
ARMC9	0.757637966	4.14E-71
ARMCX1	0.757572601	4.33E-71
ENOX1	0.757477157	4.61E-71
FBN1	0.757272685	5.28E-71
PCOLCE	0.757041569	6.16E-71
FAM127C	0.756888944	6.81E-71
FGD1	0.756865046	6.92E-71
DENND5A	0.756586108	8.32E-71
ZFPM2	0.75652336	8.68E-71
CHST12	0.756463423	9.03E-71
ENSG00000259863	0.75629016	1.01E-70
EDNRA	0.756257819	1.03E-70
CCDC184	0.756176712	1.09E-70
CD200	0.756001406	1.22E-70
TSHZ3	0.755920479	1.29E-70
MAP1A	0.755894202	1.31E-70
KLHL5	0.755779014	1.42E-70
GJA4	0.75557521	1.62E-70
ZCCHC24	0.755532254	1.67E-70
ENSG00000223960	0.755333464	1.90E-70
DLG4	0.755206732	2.07E-70
GPR68	0.755153021	2.14E-70
CDC42EP3	0.755110303	2.20E-70
POU6F1	0.754996488	2.37E-70
ENSG00000254810	0.754859646	2.59E-70
FOXF1	0.754817936	2.67E-70
INMT	0.754791586	2.71E-70
GAS7	0.754728874	2.83E-70
THY1	0.754684539	2.91E-70
MPDZ	0.754678619	2.92E-70
FAM20C	0.754425558	3.45E-70
CHRD	0.754410388	3.48E-70
OLFML3	0.754371475	3.57E-70
CHSY3	0.754365826	3.59E-70
NR3C1	0.754365758	3.59E-70
CLIC4	0.754111741	4.23E-70
PMP22	0.754059192	4.38E-70
PPAPDC3	0.754031498	4.46E-70
CDH6	0.753971856	4.64E-70
WIPF1	0.753884489	4.91E-70
GNAI2	0.753676061	5.63E-70
AP1M1	0.753592169	5.94E-70
TMEM121	0.753579991	5.99E-70
IL1R1	0.753551905	6.10E-70
ISLR	0.753538148	6.16E-70
FKBP7	0.753462432	6.47E-70
S1PR2	0.753441898	6.55E-70
SAMD11	0.753165279	7.85E-70
MAF	0.753123505	8.06E-70
CSDC2	0.753024876	8.60E-70
LGI4	0.752805575	9.91E-70
BICC1	0.752704596	1.06E-69
SHE	0.752663737	1.09E-69
SDC2	0.752627792	1.11E-69
FERMT2	0.752474078	1.23E-69
MMP2	0.752306895	1.37E-69
IGDCC4	0.752204586	1.46E-69
PCDH18	0.751881024	1.80E-69
KIAA0355	0.751812584	1.89E-69
TCF21	0.751683875	2.05E-69
SLC12A4	0.751657105	2.09E-69
LTBP1	0.75154007	2.25E-69
DISC1	0.751538101	2.25E-69
DAB2	0.751016299	3.15E-69
EHD2	0.750944911	3.30E-69
USP51	0.75072343	3.81E-69
LATS2	0.750671071	3.94E-69
NPR1	0.750629146	4.04E-69
RBMS3	0.750464265	4.50E-69
TOX2	0.750343785	4.86E-69
SGIP1	0.750142877	5.53E-69
ENSG00000246695	0.749948016	6.26E-69
ENSG00000273472	0.749738488	7.16E-69
DPYSL3	0.749712947	7.28E-69
PACS1	0.749662279	7.52E-69
IQCJ-SCHIP1	0.74924573	9.81E-69
CDK14	0.749072037	1.10E-68
LRRC8C	0.748840989	1.27E-68
WDR86	0.748782979	1.32E-68
KCTD10	0.748690003	1.40E-68
FBLN7	0.748652844	1.43E-68
EFS	0.74851082	1.57E-68
NRIP2	0.748327238	1.76E-68
ARHGEF15	0.748272297	1.82E-68
SSPN	0.74819087	1.92E-68
SNX29	0.748169308	1.95E-68
GLI3	0.748119745	2.01E-68
RHOQ	0.747879937	2.34E-68
PABPC4L	0.747828301	2.42E-68
C14orf37	0.74779134	2.48E-68
AFAP1L1	0.747548868	2.89E-68
EFEMP1	0.747446437	3.08E-68
FLT4	0.747340573	3.29E-68
EFHD1	0.747028684	4.01E-68
PLSCR4	0.746960077	4.19E-68
CHST11	0.746808072	4.61E-68
MCC	0.746664403	5.05E-68
ST6GALNAC6	0.746258619	6.52E-68
CYYR1	0.746194807	6.79E-68
P3H1	0.745956608	7.88E-68
PLAT	0.745905749	8.14E-68
C16orf86	0.745559074	1.01E-67
NRP1	0.745398105	1.12E-67
FAM101B	0.74522841	1.25E-67
SLC45A1	0.745005556	1.43E-67
FCHSD2	0.744898131	1.53E-67
SYNE1	0.744814307	1.61E-67
ATP10A	0.744798991	1.63E-67
USHBP1	0.744732562	1.70E-67
ELMO1	0.744581642	1.87E-67
PIP4K2A	0.74453005	1.93E-67
GNB5	0.744441349	2.04E-67
NPR2	0.744439029	2.04E-67
LAMA2	0.744344193	2.16E-67
PLEKHO1	0.74431498	2.20E-67
SLC39A13	0.744296414	2.23E-67
EMP3	0.744013331	2.66E-67
RHOJ	0.743695304	3.24E-67
MRVI1	0.743378596	3.95E-67
FBLN2	0.743346849	4.03E-67
CXorf36	0.743328583	4.07E-67
ARMCX2	0.743310129	4.12E-67
PPAP2B	0.743244895	4.29E-67
FXYD6	0.74307558	4.76E-67
KIAA1462	0.743068401	4.79E-67
DCHS1	0.743008265	4.97E-67
FEZ1	0.74298872	5.03E-67
FZD8	0.742898488	5.32E-67
PLXDC2	0.742862808	5.44E-67
CALD1	0.742790959	5.68E-67
KANK3	0.742716426	5.95E-67
PCDHGA12	0.742685179	6.07E-67
FGFR1	0.742537474	6.65E-67
FGD5	0.742516537	6.74E-67
FRMD4A	0.742206585	8.16E-67
SPARC	0.742203324	8.17E-67
LSAMP	0.74207421	8.85E-67
WWTR1	0.742058195	8.94E-67
MYCT1	0.741959539	9.50E-67
LYL1	0.741804878	1.05E-66
SMARCD3	0.74154847	1.22E-66
VGLL3	0.74147361	1.28E-66
ENSG00000277954	0.741329269	1.40E-66
CD248	0.741302131	1.42E-66
DNAJC18	0.74129995	1.43E-66
CTSK	0.741292539	1.43E-66
ANXA6	0.74127792	1.45E-66
VCAN	0.741168923	1.55E-66
LOXL3	0.741039288	1.67E-66
BACE1	0.741006067	1.71E-66
ENSG00000260244	0.740977624	1.74E-66
RAMP2	0.740780855	1.96E-66
HDAC7	0.740664096	2.11E-66
SAMD14	0.740636084	2.14E-66
BCL6B	0.740590678	2.21E-66
AFAP1	0.74056291	2.24E-66
CYBRD1	0.740363909	2.53E-66
ENSG00000271614	0.739916435	3.33E-66
SMIM10	0.739839214	3.49E-66
FZD1	0.739831305	3.51E-66
S1PR1	0.739699564	3.80E-66
C1QTNF2	0.739582761	4.09E-66
ST8SIA1	0.739547019	4.18E-66
TMEM256-PLSCR3	0.739417436	4.52E-66
PALM	0.739413887	4.53E-66
THBS1	0.739306234	4.84E-66
TTC28	0.739272734	4.94E-66
OPRL1	0.739196744	5.17E-66
GNG11	0.739076312	5.56E-66
ITGA11	0.739066009	5.60E-66
PRICKLE1	0.739033903	5.71E-66
LRRC4B	0.738870591	6.31E-66
RAB31	0.738827089	6.47E-66
EML1	0.738745147	6.81E-66
ENSG00000166770	0.738513475	7.83E-66
SYNDIG1	0.738509981	7.85E-66
ARHGEF25	0.738393952	8.42E-66
ENSG00000245067	0.738349417	8.65E-66
RAMP3	0.738047872	1.04E-65
P4HA3	0.738039261	1.04E-65
ENSG00000231999	0.737968938	1.09E-65
TBX2	0.737843658	1.18E-65
DNM3OS	0.737812515	1.20E-65
ANKRD6	0.737757805	1.24E-65
FNBP1	0.737602339	1.36E-65
GABARAPL1	0.737336748	1.60E-65
LAMC1	0.737107838	1.83E-65
ZBTB46	0.737026642	1.93E-65
TENM4	0.736970115	1.99E-65
CERCAM	0.736737387	2.29E-65
MAN1C1	0.736626381	2.45E-65
ENSG00000255320	0.736587298	2.51E-65
ENSG00000271474	0.736578196	2.52E-65
TPST1	0.736573862	2.53E-65
DDR2	0.736523841	2.61E-65
CYTH3	0.736376682	2.85E-65
NOTCH3	0.736338195	2.92E-65
NFATC4	0.736248358	3.08E-65
TRPC1	0.736175755	3.22E-65
HIGD1B	0.735944496	3.69E-65
NOTCH4	0.735857372	3.89E-65
SNED1	0.735783897	4.07E-65
ZBTB4	0.735452198	4.96E-65
NRP2	0.735327909	5.35E-65
HMCN1	0.735263515	5.56E-65
ARL10	0.735255901	5.58E-65
LIMS2	0.735194641	5.79E-65
COL4A2	0.73503618	6.37E-65
ENSG00000259976	0.735002196	6.50E-65
COL18A1	0.734985789	6.56E-65
ACVR1	0.734930223	6.78E-65
ENSG00000237248	0.734802572	7.32E-65
ENSG00000265743	0.734707469	7.75E-65
MYO5A	0.734657711	7.98E-65
THBS3	0.734655154	7.99E-65
PRR34	0.73463389	8.09E-65
CLIC2	0.734612453	8.20E-65
SYNPO	0.734562713	8.45E-65
ELK3	0.734383467	9.40E-65
RAI14	0.73438212	9.41E-65
PTGER3	0.734375395	9.44E-65
NXPE3	0.734146002	1.08E-64
SOX17	0.734102544	1.11E-64
PIK3CD	0.733864875	1.28E-64
PLXNC1	0.733856431	1.29E-64
PEA15	0.733847798	1.29E-64
ENSG00000236304	0.73362702	1.47E-64
FAM19A5	0.733354026	1.73E-64
ZBTB47	0.733264652	1.83E-64
AZIN2	0.733185127	1.92E-64
MYADM	0.732958217	2.19E-64
PTPN14	0.732922816	2.24E-64
GUCY1A3	0.732807318	2.40E-64
CNTNAP1	0.732797609	2.41E-64
MAP7D1	0.732576567	2.75E-64
GPX8	0.732478854	2.91E-64
FUT11	0.732386179	3.07E-64
PCDHGB6	0.732341071	3.16E-64
ZCCHC18	0.732278694	3.27E-64
GLIPR1	0.732018503	3.82E-64
BEX4	0.731924783	4.04E-64
MMP19	0.731897759	4.10E-64
CCDC71L	0.731815497	4.30E-64
TBC1D9	0.731602073	4.88E-64
ACKR3	0.731555083	5.02E-64
COPZ2	0.731553446	5.02E-64
HDAC5	0.731535751	5.07E-64
BASP1	0.731438065	5.37E-64
ST6GALNAC5	0.731428193	5.41E-64
GEM	0.731298759	5.83E-64
GPR146	0.731090608	6.59E-64
RARRES2	0.731027804	6.84E-64
PECAM1	0.73102578	6.85E-64
ANKDD1A	0.730977257	7.04E-64
USP11	0.730929504	7.25E-64
ZNF70	0.730785635	7.88E-64
ADAMTS3	0.730770164	7.95E-64
SHANK3	0.730648399	8.54E-64
MXRA7	0.730548775	9.06E-64
SVEP1	0.730438187	9.66E-64
TGFB2	0.730335087	1.03E-63
RILPL1	0.730166143	1.13E-63
2-Mar	0.730119427	1.16E-63
DACT1	0.729689516	1.50E-63
FAM162B	0.729664133	1.52E-63
NNMT	0.72957349	1.60E-63
RASIP1	0.729543186	1.63E-63
PRSS23	0.72940273	1.77E-63
SMPD1	0.729331012	1.84E-63
FLI1	0.729310514	1.87E-63
LEF1	0.729245851	1.94E-63
GLI2	0.729243061	1.94E-63
RASSF2	0.729154099	2.04E-63
NLGN2	0.72912574	2.08E-63
LPPR4	0.728946614	2.31E-63
GNG2	0.728676074	2.70E-63
HOOK3	0.728666744	2.71E-63
BMF	0.728612883	2.80E-63
ARHGAP23	0.728504132	2.98E-63
CHST1	0.728473615	3.04E-63
SPG20	0.728389968	3.19E-63
TCEAL7	0.728291578	3.37E-63
TAL1	0.728216147	3.53E-63
PDGFC	0.728201963	3.55E-63
PBXIP1	0.728102093	3.77E-63
ENSG00000260841	0.72802948	3.93E-63
EID3	0.727953182	4.11E-63
MAP3K7CL	0.727865482	4.32E-63
IQSEC1	0.727571351	5.12E-63
GBGT1	0.727498229	5.34E-63
FAM65A	0.727491916	5.36E-63
NACAD	0.727485374	5.38E-63
TNFSF4	0.727457671	5.47E-63
DTX3	0.727452524	5.48E-63
NHLRC4	0.727163511	6.48E-63
SGCE	0.726901279	7.54E-63
DSEL	0.726824739	7.88E-63
PAPLN	0.726737363	8.29E-63
NID2	0.726724021	8.35E-63
WWC3	0.726721426	8.36E-63
CTSO	0.726690221	8.51E-63
PPAP2A	0.726302495	1.06E-62
RASGRF2	0.726263473	1.09E-62
MOB3A	0.726249763	1.10E-62
RCAN2	0.726207863	1.12E-62
ZNF582	0.726194826	1.13E-62
CASC10	0.726193275	1.13E-62
ZNF677	0.726160527	1.15E-62
NAP1L3	0.726115397	1.18E-62
GPR132	0.726083613	1.21E-62
ENSG00000268001	0.726082939	1.21E-62
ENSG00000180044	0.726037161	1.24E-62
RNF122	0.726003411	1.26E-62
UBE2E2	0.725863542	1.37E-62
BHLHE22	0.725835217	1.39E-62
ADARB1	0.725684639	1.52E-62
ENSG00000261295	0.72562876	1.57E-62
ZNF853	0.725554531	1.63E-62
ATXN1	0.725075945	2.15E-62
SH3BP5	0.725062746	2.17E-62
PLBD2	0.72470067	2.66E-62
SCARF1	0.724444625	3.08E-62
KLF7	0.724363445	3.23E-62
HVCN1	0.72431085	3.33E-62
GJC1	0.724240105	3.46E-62
MYH10	0.724199469	3.54E-62
KCNE4	0.724052373	3.85E-62
SMO	0.723924939	4.14E-62
TXNDC15	0.723760508	4.55E-62
PALM2-AKAP2	0.723722231	4.65E-62
PPM1F	0.723639944	4.87E-62
TMEM88	0.723563823	5.09E-62
SH2B3	0.723409872	5.55E-62
PCDH12	0.72340724	5.56E-62
NAV3	0.7233784	5.65E-62
LMCD1	0.72328891	5.95E-62
WBP1L	0.723269461	6.01E-62
PPM1M	0.723082034	6.69E-62
HOMER3	0.723073115	6.72E-62
ADAP2	0.722968833	7.13E-62
SLC24A3	0.722829477	7.71E-62
ADAMTS1	0.722818276	7.76E-62
PRDM6	0.722742305	8.10E-62
LMO2	0.722666817	8.46E-62
IL3RA	0.722647542	8.55E-62
FHL3	0.722621217	8.68E-62
ENSG00000182109	0.722615979	8.70E-62
IL34	0.722477611	9.41E-62
KATNAL1	0.722434585	9.64E-62
CPXM1	0.722252029	1.07E-61
SLC8A1	0.722110497	1.16E-61
SGCD	0.722090369	1.17E-61
GIMAP1	0.721955417	1.26E-61
FAM13C	0.721895762	1.31E-61
CHST3	0.721795198	1.38E-61
PDLIM7	0.721653204	1.50E-61
THSD7A	0.7216366	1.51E-61
STARD8	0.721490947	1.64E-61
TEK	0.721472434	1.66E-61
TMEM233	0.721456999	1.67E-61
C11orf96	0.72143077	1.70E-61
PCDHGA9	0.72140818	1.72E-61
ENSG00000267414	0.721336543	1.79E-61
LCA5	0.721324943	1.80E-61
EBF3	0.721303194	1.82E-61
TIMP3	0.72129243	1.84E-61
CREBRF	0.721286212	1.84E-61
CSRP2	0.721268959	1.86E-61
MYO9B	0.721236598	1.89E-61
VAMP5	0.721157691	1.98E-61
FLT3LG	0.721148281	1.99E-61
C1orf216	0.720990069	2.18E-61
A4GALT	0.720959089	2.21E-61
PHC1	0.720958087	2.21E-61
COL5A1	0.720942626	2.23E-61
ENSG00000245025	0.720899299	2.29E-61
HIP1	0.720623394	2.67E-61
ZNF333	0.720553228	2.78E-61
AKAP2	0.720509293	2.85E-61
SYNGAP1	0.72046722	2.92E-61
SNRPN	0.720419525	3.00E-61
PEAR1	0.720323051	3.16E-61
RNF217	0.720301086	3.20E-61
RAB8B	0.720109387	3.56E-61
CPE	0.720046611	3.69E-61
RORA	0.720022906	3.74E-61
ANGPTL2	0.720002396	3.78E-61
MFAP4	0.719983684	3.82E-61
CTGF	0.719880181	4.05E-61
FZD7	0.719849123	4.12E-61
ANGPT1	0.719760651	4.33E-61
SEMA7A	0.719760439	4.33E-61
TSPYL2	0.719710893	4.45E-61
COL16A1	0.719477609	5.07E-61
COL6A3	0.71947042	5.09E-61
ENSG00000267107	0.719466655	5.10E-61
ENSG00000267325	0.719436824	5.19E-61
PIEZO2	0.719178874	5.99E-61
BEND6	0.719164926	6.04E-61
SETBP1	0.719100507	6.26E-61
KCNJ8	0.719088591	6.30E-61
SRGAP2C	0.719061235	6.40E-61
DCLK2	0.719027275	6.52E-61
SSC5D	0.718846937	7.21E-61
PREX2	0.71884597	7.21E-61
FAM228B	0.718704626	7.80E-61
ENSG00000264456	0.718459735	8.94E-61
MN1	0.718433096	9.07E-61
FAM167B	0.718370649	9.39E-61
CDH5	0.718357691	9.46E-61
RBMS1P1	0.718200706	1.03E-60
OSTM1	0.718119977	1.08E-60
TWSG1	0.718082256	1.10E-60
PIK3R6	0.717948793	1.19E-60
LDOC1	0.717793154	1.29E-60
RGL1	0.717678187	1.38E-60
LDLRAD2	0.717591704	1.45E-60
PRR29	0.717474723	1.54E-60
NID1	0.71746956	1.55E-60
CASC15	0.717458209	1.56E-60
MKL1	0.717457093	1.56E-60
ZNF135	0.717406316	1.60E-60
CLEC1A	0.717334438	1.67E-60
MSRB3	0.717134718	1.86E-60
ENSG00000254703	0.717112777	1.88E-60
STON1	0.717111407	1.89E-60
GPR161	0.71708649	1.91E-60
SEMA4C	0.716981172	2.03E-60
EXOC3L2	0.716764977	2.28E-60
VEGFB	0.716671401	2.40E-60
INPP4A	0.716653707	2.43E-60
ARHGEF6	0.716640046	2.44E-60
ISLR2	0.716599688	2.50E-60
FAT4	0.71658445	2.52E-60
ENSG00000256633	0.716504016	2.63E-60
BMPR2	0.716483108	2.67E-60
BACH2	0.716384459	2.81E-60
SH3PXD2B	0.716234353	3.06E-60
CD99L2	0.716227052	3.07E-60
MMP16	0.716056857	3.37E-60
ENSG00000270504	0.716006003	3.46E-60
ENSG00000257038	0.715937916	3.60E-60
CAMK4	0.715852003	3.77E-60
COL14A1	0.715850872	3.77E-60
GSN	0.715754556	3.98E-60
EDIL3	0.715736487	4.02E-60
COL3A1	0.715707069	4.08E-60
GIMAP8	0.715655208	4.20E-60
FRZB	0.715512314	4.54E-60
ENSG00000255471	0.715506845	4.56E-60
FAM171B	0.71550614	4.56E-60
RDX	0.715447016	4.71E-60
SEMA3G	0.715422569	4.77E-60
SEMA6B	0.715351009	4.96E-60
TNS1	0.71534215	4.99E-60
PPP1R3F	0.715179668	5.45E-60
PABPC5	0.71517553	5.46E-60
CALCRL	0.715118816	5.64E-60
SWAP70	0.714891943	6.38E-60
PDE1B	0.714761514	6.85E-60
ESR1	0.714696064	7.10E-60
C19orf35	0.714673788	7.19E-60
DSE	0.71464962	7.28E-60
RNF180	0.714598236	7.49E-60
L3MBTL3	0.714550056	7.69E-60
SHC4	0.714539642	7.74E-60
ACTA2	0.714424484	8.24E-60
SLIT3	0.714289543	8.87E-60
SKI	0.714237024	9.12E-60
C20orf194	0.714154406	9.54E-60
DACT3	0.714058563	1.01E-59
AMOTL1	0.713959641	1.06E-59
ZNF25	0.713920302	1.08E-59
PRCD	0.713793484	1.16E-59
DKK2	0.71367647	1.24E-59
ENSG00000245812	0.713496905	1.37E-59
PLD3	0.713407195	1.43E-59
ALDH1A3	0.713392115	1.45E-59
HOXD8	0.713199744	1.60E-59
NXN	0.713185804	1.62E-59
PRKCH	0.713121659	1.67E-59
JAM2	0.713076225	1.72E-59
MAP7D3	0.713059586	1.73E-59
LRRC29	0.712916966	1.87E-59
OLFML2A	0.712880133	1.91E-59
B4GALNT1	0.71285209	1.94E-59
AMPH	0.712750354	2.05E-59
DHH	0.712728399	2.07E-59
IQSEC3	0.712719295	2.08E-59
BMP8A	0.712671269	2.14E-59
MICU3	0.712614111	2.20E-59
CNNM2	0.712574921	2.25E-59
ZNF843	0.712212245	2.74E-59
ST3GAL3	0.712190285	2.77E-59
PHF1	0.712181525	2.78E-59
LRCH3	0.71211191	2.89E-59
TDRD10	0.712101243	2.91E-59
DNAJB5	0.712101217	2.91E-59
FAM180A	0.7119416	3.17E-59
PCDH17	0.711938843	3.17E-59
NATD1	0.711918588	3.21E-59
ENSG00000267045	0.711887198	3.26E-59
ENSG00000261269	0.711880287	3.28E-59
FAM212A	0.711873987	3.29E-59
GLIPR2	0.711814386	3.40E-59
SV2A	0.711785313	3.45E-59
PLA2G4C	0.711666243	3.68E-59
YPEL5	0.7116484	3.71E-59
MCAM	0.711642053	3.73E-59
PCDHGB7	0.71161033	3.79E-59
SORBS3	0.711596789	3.82E-59
MPRIPP1	0.71144436	4.14E-59
IL6ST	0.71143597	4.16E-59
PREX1	0.711391706	4.26E-59
PDLIM3	0.711332888	4.40E-59
TPBGL	0.711313662	4.45E-59
CYP2U1	0.711310315	4.46E-59
ZSWIM4	0.711255831	4.59E-59
SORCS2	0.711251929	4.60E-59
GJA5	0.711167527	4.81E-59
LTBP4	0.71108297	5.03E-59
NRROS	0.710989156	5.30E-59
MFAP2	0.710972438	5.34E-59
RASGRP3	0.710954486	5.40E-59
ADAMTSL1	0.71088946	5.59E-59
TMEM200C	0.710711524	6.15E-59
S1PR3	0.710656454	6.33E-59
PDPN	0.710622364	6.45E-59
LRP1	0.710514979	6.83E-59
MAP6	0.710470791	7.00E-59
FRMD6	0.710461593	7.03E-59
MEF2D	0.710401468	7.26E-59
RBP5	0.710321613	7.58E-59
FLNA	0.710298709	7.67E-59
C16orf62	0.709932145	9.34E-59
MMP14	0.709860476	9.70E-59
RGCC	0.70984858	9.76E-59
HTRA1	0.709630775	1.10E-58
SAMD4A	0.709390609	1.25E-58
ENSG00000230084	0.709193858	1.39E-58
MAGI2	0.709164055	1.41E-58
FAM198B	0.709095478	1.46E-58
PTHLH	0.70907314	1.48E-58
GIMAP6	0.7090589	1.49E-58
KLHDC8B	0.708837542	1.68E-58
FAM127A	0.708816868	1.69E-58
PDGFRA	0.708797419	1.71E-58
RUNX1T1	0.708630551	1.87E-58
EGR2	0.708518245	1.99E-58
PAMR1	0.70850877	2.00E-58
SOX18	0.708500968	2.00E-58
PAQR7	0.708430857	2.08E-58
ITIH5	0.708407517	2.11E-58
GIMAP4	0.70836747	2.15E-58
STK10	0.708121871	2.45E-58
NOX4	0.708114136	2.46E-58
ITGB5	0.708020205	2.59E-58
TWIST2	0.707959696	2.67E-58
IKZF4	0.707720048	3.03E-58
TMEM132E	0.707658097	3.14E-58
AOC3	0.707611281	3.21E-58
EMCN	0.707549457	3.32E-58
ROBO1	0.707375849	3.64E-58
TMEM136	0.707342905	3.71E-58
RUSC2	0.70724409	3.90E-58
TMEM130	0.707224107	3.95E-58
GFPT2	0.707163536	4.07E-58
CNTN4	0.707138413	4.13E-58
JAK3	0.706827848	4.87E-58
PSTPIP1	0.706715851	5.16E-58
SOD3	0.706675151	5.27E-58
TP73-AS1	0.706670535	5.29E-58
IGFBP4	0.706409591	6.07E-58
FBLN1	0.706344879	6.28E-58
SFMBT2	0.706307804	6.40E-58
SHANK1	0.706201722	6.77E-58
CH25H	0.706160659	6.92E-58
GUCY1A2	0.706139856	6.99E-58
ITPRIP	0.706104805	7.12E-58
TTC7B	0.706102157	7.13E-58
CD1D	0.706036302	7.39E-58
PRCP	0.705809415	8.32E-58
TRAM2	0.705768368	8.50E-58
CORO2B	0.705683557	8.89E-58
ENSG00000260517	0.705645002	9.07E-58
HS3ST3A1	0.705573438	9.42E-58
ZNF532	0.705549108	9.54E-58
ADAMTSL2	0.705502985	9.78E-58
ATP1B2	0.705408882	1.03E-57
MAML2	0.705407922	1.03E-57
COL1A2	0.705342455	1.06E-57
A1BG-AS1	0.705339705	1.07E-57
DAAM2	0.705301902	1.09E-57
PIP5K1C	0.705279687	1.10E-57
NEFH	0.705261362	1.11E-57
MAPK11	0.705230453	1.13E-57
FIBIN	0.705174296	1.16E-57
SHISA4	0.705129415	1.19E-57
ANKRD53	0.705113079	1.20E-57
EPAS1	0.705046934	1.24E-57
PLVAP	0.705024165	1.26E-57
FLRT2	0.705006126	1.27E-57
CAV1	0.704949962	1.31E-57
TRPV2	0.704894355	1.35E-57
INAFM1	0.704812452	1.40E-57
BOC	0.704694941	1.49E-57
ENSG00000236914	0.704648286	1.53E-57
ZNF641	0.704513457	1.64E-57
SSTR2	0.704485884	1.67E-57
GADD45B	0.704474056	1.68E-57
AAED1	0.704300349	1.84E-57
FES	0.704217421	1.92E-57
HTRA3	0.704210208	1.92E-57
MAP1B	0.704028074	2.12E-57
PBX3	0.703961617	2.19E-57
CRTC3	0.703940173	2.22E-57
ENSG00000225938	0.70390966	2.25E-57
ENSG00000258824	0.703897489	2.27E-57
SRPX2	0.703868166	2.30E-57
FMNL1	0.70380042	2.38E-57
C1RL	0.703789079	2.40E-57
WWC2	0.703771281	2.42E-57
ENSG00000279338	0.703756323	2.44E-57
AP4S1	0.703702113	2.51E-57
ENSG00000234961	0.703606936	2.64E-57
LGALS1	0.703260835	3.16E-57
RBFOX2	0.703237037	3.20E-57
ENSG00000232160	0.703137527	3.37E-57
TSC22D3	0.703068516	3.49E-57
CERS5	0.702863131	3.88E-57
SSH1	0.702842401	3.93E-57
PGF	0.702813689	3.98E-57
RNF144A	0.702804521	4.00E-57
TCEAL3	0.702774304	4.07E-57
PKN1	0.702675035	4.28E-57
C3orf18	0.702649862	4.34E-57
TMEM240	0.702610309	4.43E-57
KCNN3	0.702519221	4.64E-57
WBSCR17	0.702514	4.65E-57
THBD	0.702496993	4.70E-57
GPRASP2	0.702287451	5.23E-57
UBTD1	0.702231188	5.39E-57
ZNF366	0.702157916	5.60E-57
ENSG00000249249	0.702118056	5.71E-57
SERPINE2	0.702114608	5.73E-57
TBCEL	0.702074784	5.84E-57
TVP23A	0.702057056	5.90E-57
GLIS1	0.701909007	6.37E-57
NAGK	0.701866495	6.51E-57
GSTM5	0.701856009	6.55E-57
HRC	0.701854024	6.55E-57
ATL1	0.701812693	6.69E-57
ENSG00000244567	0.701808204	6.71E-57
TMEM173	0.701653563	7.27E-57
RNF150	0.701645712	7.30E-57
CPNE8	0.701634041	7.34E-57
GGN	0.701564335	7.61E-57
CBX6	0.701448152	8.08E-57
SLC6A6	0.701386629	8.34E-57
FAM110D	0.701326351	8.61E-57
ENSG00000280721	0.701274517	8.84E-57
ST8SIA4	0.701207446	9.15E-57
FGF1	0.701143122	9.46E-57
SPRED3	0.7011226	9.56E-57
ASAP1	0.701122373	9.56E-57
MAFB	0.701105351	9.65E-57
SPON2	0.701055965	9.89E-57
GXYLT2	0.701049644	9.93E-57
CCDC92	0.700967631	1.04E-56
LIMD2	0.700870604	1.09E-56
LEPROT	0.700864691	1.09E-56
APH1B	0.700862495	1.09E-56
ITGA5	0.700837114	1.11E-56
LRP12	0.700783826	1.14E-56
MPRIP	0.700780334	1.14E-56
SOCS5	0.700679286	1.20E-56
PXDC1	0.700662708	1.21E-56
GAB3	0.700463614	1.34E-56
CCDC80	0.700388131	1.40E-56
PHC1P1	0.700376591	1.40E-56
LPHN2	0.70036445	1.41E-56
CLDN5	0.70032523	1.44E-56
PRKAR2B	0.700278457	1.48E-56
ABHD8	0.700192244	1.54E-56
PDE2A	0.700182947	1.55E-56
ECSCR	0.700166171	1.56E-56
C10orf10	0.700110004	1.61E-56
ZBTB20	0.699982202	1.72E-56
ENSG00000235997	0.699956122	1.74E-56
TRPC6	0.69975861	1.93E-56
LRRC70	0.699758375	1.93E-56
B3GNT9	0.699687174	2.00E-56
RCBTB2	0.699657405	2.03E-56
MEF2A	0.699641648	2.05E-56
WDR81	0.699593419	2.10E-56
ENSG00000257698	0.699558309	2.14E-56
PLXND1	0.699537303	2.16E-56
SOX5	0.699441328	2.27E-56
TTYH2	0.699430401	2.28E-56
TGFB3	0.699406776	2.31E-56
LAMB1	0.699368259	2.36E-56
FAM195B	0.69921233	2.55E-56
GRAMD1A	0.699201186	2.57E-56
SNAI2	0.699177868	2.60E-56
ENSG00000259367	0.699164722	2.61E-56
CD93	0.699087577	2.72E-56
ELTD1	0.699074068	2.74E-56
SDC3	0.698940908	2.93E-56
ENSG00000229852	0.698920367	2.96E-56
THSD1	0.69887492	3.03E-56
FAM49A	0.69884217	3.08E-56
RADIL	0.69878723	3.17E-56
PINLYP	0.698772455	3.19E-56
TRAF1	0.698753678	3.22E-56
AMZ1	0.6985457	3.59E-56
ARL4C	0.698457085	3.75E-56
KCNS3	0.698393076	3.88E-56
GPRASP1	0.698385452	3.89E-56
SEMA5B	0.698370053	3.92E-56
ZC3H10	0.698284251	4.10E-56
VMAC	0.698171235	4.34E-56
BRSK1	0.698046048	4.63E-56
IRF2BPL	0.697975055	4.80E-56
BNC2	0.697969486	4.81E-56
RAB33A	0.697921184	4.93E-56
SPARCL1	0.697891457	5.00E-56
TRPC3	0.69788983	5.01E-56
ICAM2	0.697714045	5.48E-56
PNMA1	0.697675979	5.58E-56
ULK1	0.697611686	5.77E-56
TLN1	0.697437799	6.30E-56
SIN3B	0.697352998	6.58E-56
F2RL3	0.697335073	6.64E-56
ENSG00000251359	0.697321686	6.69E-56
FCRLB	0.697319548	6.69E-56
KIF17	0.697301695	6.75E-56
RASGRP2	0.697218353	7.05E-56
ITGBL1	0.697208411	7.08E-56
ITPR1	0.697159519	7.26E-56
SUGCT	0.697065424	7.61E-56
KCTD7	0.696954568	8.05E-56
MILR1	0.696952521	8.06E-56
HECW1	0.696878001	8.37E-56
KCNG2	0.696828769	8.59E-56
PHF21A	0.696809334	8.67E-56
GPBAR1	0.69676915	8.85E-56
DCLK1	0.69675178	8.93E-56
TMEM185A	0.696690215	9.21E-56
ZKSCAN7	0.696556985	9.85E-56
CDYL2	0.696526495	1.00E-55
PDGFB	0.696470898	1.03E-55
ENSG00000274565	0.696221063	1.17E-55
HS3ST3B1	0.696143195	1.21E-55
ABL2	0.696126887	1.22E-55
CEP112	0.696058753	1.27E-55
OLFML2B	0.69604415	1.28E-55
ARAP1	0.69601798	1.29E-55
STAB1	0.69587837	1.39E-55
MARCKS	0.695858567	1.40E-55
ENSG00000277763	0.695823656	1.43E-55
RNF166	0.695778931	1.46E-55
ENSG00000272419	0.695748025	1.48E-55
FOXN3	0.695628884	1.57E-55
FMOD	0.695606077	1.59E-55
SLC9A9	0.695541256	1.65E-55
CCDC3	0.695495405	1.68E-55
PRKCDBP	0.69549191	1.69E-55
C10orf128	0.695433308	1.74E-55
HEY2	0.695424371	1.75E-55
ZBTB22	0.695357234	1.81E-55
CTDSP2	0.695356249	1.81E-55
ARHGAP20	0.695265652	1.89E-55
