# Supplementary material for: Elevated limb-bud and heart development (LBH) expression indicates poor prognosis and promotes gastric cancer cell proliferation and invasion via upregulating Integrin/FAK/Akt pathway
Source: PeerJ. 2019 May 6;7:e6885. doi: 10.7717/peerj.6885 (PMC6507893; doi:10.7717/peerj.6885)
Supplement: Table S7 — The statistical analysis in Figs. 4 and 7 is listed in the table below. Each experiment was performed three times independently. [file peerj-07-6885-s007.xlsx]

## Sheet: Sheet1
Fig 4a
n=3
BGC-823	SGC-7901	HGC-27	MKN-45
1	15.06	134.83	751.85
1	11.81	71.65	675.54
1	13.76	108.88	588.87
Fig 4b
n=3	Vector	LBH		shNC	shLBH
	1	21.7		1	0.32
	1	27.3		1	0.43
	1	24.5		1	0.25
Fig 4c
n=3	Vector	LBH
	37	106
	49	88
	52	90
Fig 4d
n=3	shNC	shLBH
	98	34
	76	43
	54	24
Fig 4e
n=3	Vector	LBH
	37	54
	34	60
	41	49
Fig 4f
n=3	shNC	shLBH
	55.2	16.8
	49.8	24.5
	62.6	21.9
Fig 4g
n=3	Vector	LBH		Vector	LBH
	38	87		60	132
	27	79		45	93
	30	85		46	131
Fig 4h
n=5	sh-NC	shLBH		shNCl	shLBH
	90	24		81	35
	71	20		73	29
	58	18		56	13
	52	15		43	14
	92	7		57	10
Fig 7b
n=3	BGC823 Vector 1	BGC823 Vector 2	BGC823 Vector 3	BGC823 LBH 1	BGC823 LBH 2	BGC823 LBH 3		HGC27-NC-shRNA 1	HGC27-NC-shRNA 2	HGC27-NC-shRNA 3	HGC27-LBH-shRNA 1	HGC27-LBH-shRNA 2	HGC27-LBH-shRNA 3
LBH	1	1	1	2.7	3.5	2.5		1	1	1	0.644729	0.54	0.58
Integrin α5	1	1	1	1.64	1.57	1.49		1	1	1	0.653329	0.63	0.61
Integrin β1	1	1	1	1.43	1.42	1.25		1	1	1	0.668824	0.76	0.8
FAK	1	1	1	0.97	1.098	1.13		1	1	1	1.07302	1.1	0.95
p-FAK	1	1	1	2.01	1.87	1.74		1	1	1	0.406542	0.53	0.55
Akt	1	1	1	1.04	1.02	0.98		1	1	1	1.08844	1.12	0.97
p-Akt	1	1	1	1.22	1.34	1.43		1	1	1	0.573055	0.55	0.6
